# Supplementary material for: Third trimester fetal 4D flow MRI with motion correction
Source: Magn Reson Med. 2025 Jan 9;93(5):1969–83. doi: 10.1002/mrm.30411 (PMC11893028; doi:10.1002/mrm.30411)
Supplement: Supplementary file 2 — Table S1. Description of each participating mother and fetus (15 volunteers and 2 confirmed aortic coarctation patients) and respective acquisition(s). Fetal gestational age (GA) ranged from 32 to 36 weeks. Scan numbers correspond to those attributed in Figure 5, where a description of applied motion correction for each acquisition is given. The final column addresses the amount of k‐space data per cardiac bin utilized in the final reconstruction after motion correction, relative to full k‐space sampling. [file MRM-93-1969-s001.xlsx]

## Sheet: Sheet1
	Participant	Maternal Age	GA	Scan No.	Acq. Resolution	Scan Time (sec)	data relative to full sampling per cardiac bin Factor
	1	38	37w	-	2.5 x 2.5 x 2.5	139.8	13.7
				1	2.5 x 2.5 x 2.5	124.2	7.1
	2	27.4	36w	2	2.5 x 2.5 x 1.25	245.9	10.1
				3	2.5 x 2.5 x 1.25	233.8	8.2
	3	32.6	34w	4	2.5 x 2.5 x 1.25	227.43	5.2
				5	2.5 x 2.5 x 1.25	227.13	5.2
	4	39	33w	6	2.5 x 2.5 x 1.25	248.7	12.7
	5	38	33w	7	2.5 x 2.5 x 1.25	258.745	8.1
				8	2.5 x 2.5 x 2.5	92.44	8.7
				9	2.5 x 2.5 x 1.25	238.028	10.2
				10	2.5 x 2.5 x 2.5	125.06	8
	6	35	33w	11	2.5 x 2.5 x 1.25	238.85	5.6
				12	2.5 x 2.5 x 2.5	127.095	8.1
	7	36	32w	-	2.5 x 2.5 x 1.25	273.139	18
				-	2.5 x 2.5 x 2.5	128.221	14.2
	8	33	32w	13	2.5 x 2.5 x 1.25	235.996	8.2
				14	2.5 x 2.5 x 2.5	128.996	8
	9	36	35w	15	2.5 x 2.5 x 1.25	242.117	10.5
				16	2.5 x 2.5 x 2.5	245.374	8.2
	10	36	34w	17	2.5 x 2.5 x 1.25	237.26	14.5
	11	39	33w	18	2.5 x 2.5 x 2.5	252.71	7.3
	12	33.4	36w5d	19	2.5 x 2.5 x 1.25	250.51	14
				20	2.5 x 2.5 x 2.5	266.577	4.9
	13	35.2	34w	21	2.5 x 2.5 x 2.5	233.21	4.7
				22	2.5 x 2.5 x 2.5	409.91	3.3
	14	28.8	33w	-	2.5 x 2.5 x 2.5	422.725	3.4
	15	32.5	36w	-	2.5 x 2.5 x 2.5	440.984	3.2
	CoA A	31y	32w	A	2.5x2.5x2.5	382	3.4
	CoA B	26y	30w4d	B	2.5x2.5x2.5	242	3.2
		Legend:	Success	Failed	Recovered
